# Supplementary material for: Overexpression of Arabidopsis OPR3 in Hexaploid Wheat (Triticum aestivum L.) Alters Plant Development and Freezing Tolerance
Source: Int J Mol Sci. 2018 Dec 11;19(12):3989. doi: 10.3390/ijms19123989 (PMC6320827; doi:10.3390/ijms19123989)
Supplement: Supplementary file 1 [file ijms-19-03989-s001.zip]

Archive with 10 entries (10 files):
- Suppl. 1.jpg
- Suppl. 2.jpg
- Suppl. 3.jpg
- Suppl. 4.jpg
- Suppl. 5.jpg
- Suppl. 6.jpg
- Suppl. 7.jpg
- Supplemental Table 1.docx
- Supplemental Table 2.docx
- Supplementary figures 2018 12 06.docx
